# Supplementary material for: Complex competition interactions between Egyptian fruit bats and black rats in the real world
Source: BMC Biol. 2025 Oct 1;23:290. doi: 10.1186/s12915-025-02380-y (PMC12487382; doi:10.1186/s12915-025-02380-y)
Supplement: Supplementary file 7 — Additional file 7: Table S3 Full model selection results for the GLM of rat arrival number on the platform. The best-supported model is presented in the main manuscript’s Table 2. [file 12915_2025_2380_MOESM7_ESM.csv]

Formula	AIC	BIC	LogLikelihood	NumPredictors
rat_arrival_number ~ 1 + food_availability + hours_after_sunset + season + season:hours_after_sunset	3994.18851410738	4022.49144141589	-1992.09425705369	4
rat_arrival_number ~ 1 + food_availability + bat_landing_number + hours_after_sunset + season + season:hours_after_sunset	3994.44206887144	4028.40558164166	-1991.22103443572	5
rat_arrival_number ~ 1 + food_availability + hours_after_sunset + season	3997.12892821949	4019.7712700663	-1994.56446410974	3
rat_arrival_number ~ 1 + food_availability + bat_landing_number + hours_after_sunset + season	3997.29708851656	4025.60001582507	-1993.64854425828	4
rat_arrival_number ~ 1 + bat_landing_number + hours_after_sunset + season + season:hours_after_sunset	4001.34147672784	4029.64440403635	-1995.67073836392	4
rat_arrival_number ~ 1 + hours_after_sunset + season + season:hours_after_sunset	4001.39901731161	4024.04135915842	-1996.6995086558	3
rat_arrival_number ~ 1 + bat_landing_number + hours_after_sunset + season	4008.07795952956	4030.72030137638	-2000.03897976478	3
rat_arrival_number ~ 1 + hours_after_sunset + season	4008.32625243792	4025.30800882303	-2001.16312621896	2
rat_arrival_number ~ 1 + food_availability + bat_landing_number + season	4038.82620533813	4061.46854718494	-2015.41310266906	3
rat_arrival_number ~ 1 + food_availability + season	4043.31556278491	4060.29731917002	-2018.65778139246	2
rat_arrival_number ~ 1 + bat_landing_number + season	4046.73524492239	4063.7170013075	-2020.36762246119	2
rat_arrival_number ~ 1 + season	4054.00097376108	4065.32214468448	-2025.00048688054	1
rat_arrival_number ~ 1 + food_availability + bat_landing_number + hours_after_sunset	4162.88830982972	4185.53065167654	-2077.44415491486	3
rat_arrival_number ~ 1 + food_availability + hours_after_sunset	4176.70074247606	4193.68249886117	-2085.35037123803	2
rat_arrival_number ~ 1 + bat_landing_number + hours_after_sunset	4182.72258805847	4199.70434444358	-2088.36129402924	2
rat_arrival_number ~ 1 + hours_after_sunset	4198.38137453507	4209.70254545848	-2097.19068726754	1
rat_arrival_number ~ 1 + food_availability + bat_landing_number	4205.40115493694	4222.38291132205	-2099.70057746847	2
rat_arrival_number ~ 1 + bat_landing_number	4206.19818307336	4217.51935399676	-2101.09909153668	1
rat_arrival_number ~ 1 + food_availability	4229.19590937461	4240.51708029802	-2112.59795468731	1
