# Supplementary material for: Complex competition interactions between Egyptian fruit bats and black rats in the real world
Source: BMC Biol. 2025 Oct 1;23:290. doi: 10.1186/s12915-025-02380-y (PMC12487382; doi:10.1186/s12915-025-02380-y)
Supplement: Supplementary file 8 — Additional file 8: Table S4 Full model selection results for the logistic GLM of bat foraging success when a rat was present. The best-supported model is presented in the main manuscript’s Table 4. [file 12915_2025_2380_MOESM8_ESM.csv]

Formula	AIC	BIC	LogLikelihood	NumPredictors
food_binary ~ 1 + bat_landing_duration + season + hours_after_sunset + minutes_after_rat_arrival:season	1154.20422951366	1178.24942604387	-572.102114756829	4
food_binary ~ 1 + bat_landing_duration + minutes_after_rat_arrival + season + hours_after_sunset + minutes_after_rat_arrival:season	1155.94809588275	1184.802331719	-571.974047941373	5
food_binary ~ 1 + bat_landing_duration + minutes_after_rat_arrival + season + hours_after_sunset	1156.72804495936	1180.77324148958	-573.364022479681	4
food_binary ~ 1 + bat_landing_duration + season + minutes_after_rat_arrival:season	1162.61316777522	1181.84932499939	-577.306583887608	3
food_binary ~ 1 + bat_landing_duration + season + hours_after_sunset	1163.91086143513	1183.1470186593	-577.955430717564	3
food_binary ~ 1 + bat_landing_duration + minutes_after_rat_arrival + season	1164.31643286527	1183.55259008945	-578.158216432637	3
food_binary ~ 1 + bat_landing_duration + minutes_after_rat_arrival + season + minutes_after_rat_arrival:season	1164.54385659929	1188.58905312951	-577.271928299646	4
food_binary ~ 1 + bat_landing_duration + season	1170.01216413493	1184.43928205306	-582.006082067467	2
food_binary ~ 1 + bat_landing_duration + minutes_after_rat_arrival + hours_after_sunset + minutes_after_rat_arrival:season	1173.63484567458	1197.6800422048	-581.817422837292	4
food_binary ~ 1 + bat_landing_duration + minutes_after_rat_arrival + hours_after_sunset	1176.28240670622	1195.51856393039	-584.14120335311	3
food_binary ~ 1 + bat_landing_duration + hours_after_sunset	1179.62356997346	1194.05068789159	-586.811784986732	2
food_binary ~ 1 + bat_landing_duration + minutes_after_rat_arrival + minutes_after_rat_arrival:season	1179.64991598135	1198.88607320552	-585.824957990673	3
food_binary ~ 1 + bat_landing_duration + hours_after_sunset + minutes_after_rat_arrival:season	1180.44726712642	1199.6834243506	-586.223633563212	3
food_binary ~ 1 + bat_landing_duration + minutes_after_rat_arrival	1182.99418460002	1197.42130251815	-588.497092300009	2
food_binary ~ 1 + bat_landing_duration	1185.38207926234	1195.00015787442	-590.691039631169	1
food_binary ~ 1 + bat_landing_duration + minutes_after_rat_arrival:season	1186.72811415063	1201.15523206876	-590.364057075316	2
food_binary ~ 1 + season + hours_after_sunset + minutes_after_rat_arrival:season	1210.04017638271	1229.27633360688	-601.020088191356	3
food_binary ~ 1 + minutes_after_rat_arrival + season + hours_after_sunset + minutes_after_rat_arrival:season	1211.84755141797	1235.89274794819	-600.923775708986	4
food_binary ~ 1 + minutes_after_rat_arrival + season + hours_after_sunset	1211.93424539694	1231.17040262111	-601.96712269847	3
food_binary ~ 1 + season + minutes_after_rat_arrival:season	1216.73770199858	1231.16481991671	-605.368850999289	2
food_binary ~ 1 + season + hours_after_sunset	1216.98153574725	1231.40865366537	-605.490767873623	2
food_binary ~ 1 + minutes_after_rat_arrival + season	1217.99486542353	1232.42198334166	-605.997432711764	2
food_binary ~ 1 + minutes_after_rat_arrival + season + minutes_after_rat_arrival:season	1218.68567729454	1237.92183451871	-605.342838647268	3
food_binary ~ 1 + season	1221.8493130825	1231.46739169458	-608.924656541249	1
food_binary ~ 1 + minutes_after_rat_arrival + hours_after_sunset + minutes_after_rat_arrival:season	1233.64372954285	1252.87988676702	-612.821864771426	3
food_binary ~ 1 + minutes_after_rat_arrival + minutes_after_rat_arrival:season	1238.03970771018	1252.46682562831	-616.019853855092	2
food_binary ~ 1 + minutes_after_rat_arrival + hours_after_sunset	1240.34759070069	1254.77470861882	-617.173795350347	2
food_binary ~ 1 + hours_after_sunset	1241.47946184825	1251.09754046033	-618.739730924124	1
food_binary ~ 1 + hours_after_sunset + minutes_after_rat_arrival:season	1243.40957669557	1257.8366946137	-618.704788347785	2
food_binary ~ 1 + minutes_after_rat_arrival	1245.58031124919	1255.19838986128	-620.790155624596	1
food_binary ~ 1 + minutes_after_rat_arrival:season	1248.01796489113	1257.63604350322	-622.008982445565	1
